# Supplementary material for: Dietary Fish Oil and a Flavor and Multi-Enzyme Complex Supplementation Improved the Reproductive Performance, Nutrient Metabolism and Health of Primiparous Lactating Sows and Piglets
Source: Animals (Basel). 2026 Jan 25;16(3):379. doi: 10.3390/ani16030379 (PMC12896654; doi:10.3390/ani16030379)
Supplement: Supplementary file 1 [file animals-16-00379-s001.zip]

Archive with 1 entries (1 files):
- animals-4094135-supplementary.pdf
